# Supplementary material for: Higher Dietary Intake of Advanced Glycation End Products Is Associated with Faster Cognitive Decline in Community-Dwelling Older Adults
Source: Nutrients. 2022 Mar 31;14(7):1468. doi: 10.3390/nu14071468 (PMC9003315; doi:10.3390/nu14071468)
Supplement: Supplementary file 1 [file nutrients-14-01468-s001.zip]

Archive with 1 entries (1 files):
- nutrients-1618883-supplementary.pdf
